# Supplementary material for: Moral sensitivity of nursing students. Adaptation and validation of the moral sensitivity questionnaire in Spain
Source: PLoS One. 2022 Jun 16;17(6):e0270049. doi: 10.1371/journal.pone.0270049 (PMC9202884; doi:10.1371/journal.pone.0270049)
Supplement: S1 File — (XLSX) [file pone.0270049.s001.xlsx]

## Sheet: Hoja1
Code	Age	Gender	Academic year	Center	Study schedule	Currently employed	Previous work experience in healthcare	Type of contract	Item Moral 1	Item Moral 2	Item Moral 3	Item Moral 4	Item Moral 5	Item Moral 6	Item Moral 7	Item Moral 8	Item Moral 9
1	20	Female	Third	Terres de l’Ebre (URV)	Morning	Yes	Not	Temporary employment	6	6	6	4	1	6	4	4	1
2	22	Female	Third	Campus SJD (UB)	Morning	Yes	Yes	Temporary employment	1	1	1	1	2	2	1	1	1
3	23	Male	Third	Terres de l’Ebre (URV)	Morning	Yes	Yes	Temporary employment	5	4	4	1	4	4	4	1	1
4	43	Female	Fourth	Campus SJD (UB)	Afternoon	Yes	Yes	Permanent employment	6	6	5	4	6	3	6	1	1
5	21	Female	Fourth	Campus SJD (UB)	Morning	Yes	Yes	Permanent employment	6	5	4	6	5	4	6	1	1
6	47	Female	Second	Terres de l’Ebre (URV)	Morning and afternoon	Yes	Yes	Temporary employment	6	6	5	1	5	5	6	1	1
7	28	Male	Second	Baix Penedés (URV)	Morning	Yes	Yes	Temporary employment	6	4	6	4	6	6	3	3	1
8	24	Female	Fourth	Campus SJD (UB)	Morning	Yes	Yes	Permanent employment	6	6	5	4	6	1	6	3	1
9	46	Female	Second	Campus SJD (UB)	Afternoon	Yes	Not	Temporary employment	6	6	5	3	3	5	6	3	1
10	23	Female	Fourth	Baix Penedés (URV)	Morning	Yes	Yes	Permanent employment	5	5	3	5	4	5	3	4	1
11	26	Male	Fourth	Campus SJD (UB)	Afternoon	Yes	Yes	Temporary employment	5	5	6	5	6	4	4	4	1
12	23	Male	Fourth	Campus SJD (UB)	Morning	Yes	Not	Permanent employment	3	3	4	2	5	1	6	5	1
13	29	Female	Second	Campus SJD (UB)	Afternoon	Yes	Yes	Permanent employment	6	6	5	6	5	4	6	5	1
14	47	Female	Third	Baix Penedés (URV)	Morning	Yes	Yes	Temporary employment	6	4	3	4	4	5	6	5	1
15	21	Female	Fourth	Campus SJD (UB)	Morning	Yes	Yes	Temporary employment	5	6	5	5	5	3	5	1	2
16	23	Female	Fourth	Campus SJD (UB)	Afternoon	Yes	Yes	Temporary employment	6	4	4	3	6	1	6	1	2
17	25	Female	Second	Campus SJD (UB)	Morning	Yes	Yes	Temporary employment	2	3	3	4	3	2	3	2	2
18	23	Female	Fourth	Campus SJD (UB)	Morning	Yes	Yes	Temporary employment	3	2	4	2	2	2	4	2	2
19	19	Female	Second	Baix Penedés (URV)	Morning	Yes	Not	Permanent employment	6	6	4	5	4	4	4	2	2
20	38	Male	Fourth	Campus SJD (UB)	Afternoon	Yes	Yes	Temporary employment	6	5	5	4	4	2	5	2	2
21	21	Female	Third	Campus SJD (UB)	Morning	Yes	Yes	Temporary employment	6	5	4	5	6	5	5	2	2
22	21	Male	Third	Campus SJD (UB)	Morning	Yes	Yes	Temporary employment	6	6	4	4	5	1	6	2	2
23	27	Female	Third	Campus SJD (UB)	Afternoon	Yes	Yes	Temporary employment	5	4	4	3	5	2	6	2	2
24	19	Male	Second	Terres de l’Ebre (URV)	Morning and afternoon	Yes	Yes	Temporary employment	5	6	4	3	3	4	6	2	2
25	29	Male	Third	Campus SJD (UB)	Afternoon	Yes	Yes	Temporary employment	6	5	3	4	4	4	6	2	2
26	21	Female	Third	Campus SJD (UB)	Morning	Yes	Not	Temporary employment	6	5	5	2	6	4	6	2	2
27	26	Female	Third	Terres de l’Ebre (URV)	Morning	Yes	Not	Temporary employment	6	4	4	4	1	3	3	3	2
28	20	Female	Third	Campus SJD (UB)	Afternoon	Yes	Not	Permanent employment	6	5	5	4	5	3	5	3	2
29	22	Female	Third	Campus SJD (UB)	Afternoon	Yes	Yes	Temporary employment	5	5	3	4	6	6	5	3	2
30	24	Male	Third	Campus SJD (UB)	Afternoon	Yes	Yes	Temporary employment	6	6	5	5	4	3	6	3	2
31	28	Female	Second	Campus SJD (UB)	Afternoon	Yes	Yes	Permanent employment	6	5	5	4	5	4	6	3	2
32	22	Female	Third	Terres de l’Ebre (URV)	Morning	Yes	Not	Temporary employment	4	6	6	5	5	5	6	3	2
33	42	Female	Second	Campus SJD (UB)	Afternoon	Yes	Yes	Permanent employment	6	6	5	2	6	5	6	3	2
34	23	Female	Second	Campus SJD (UB)	Afternoon	Yes	Yes	Temporary employment	1	6	6	4	6	5	6	3	2
35	21	Male	Third	Campus SJD (UB)	Morning	Yes	Yes	Temporary employment	6	5	4	5	5	2	5	4	2
36	26	Female	Third	Campus SJD (UB)	Afternoon	Yes	Yes	Temporary employment	3	6	4	5	5	2	5	4	2
37	22	Female	Second	Campus SJD (UB)	Morning	Yes	Yes	Temporary employment	5	3	4	2	5	4	5	4	2
38	23	Female	Fourth	Campus SJD (UB)	Morning	Yes	Not	Permanent employment	6	5	3	3	5	5	5	4	2
39	22	Female	Third	Campus Catalunya (URV)	Morning	Yes	Yes	Temporary employment	6	6	4	4	6	6	5	4	2
40	24	Male	Fourth	Campus SJD (UB)	Morning	Yes	Not	Temporary employment	5	6	4	4	4	1	6	4	2
41	21	Male	Third	Campus SJD (UB)	Morning	Yes	Yes	Temporary employment	6	5	4	4	5	2	6	4	2
42	22	Female	Third	Campus SJD (UB)	Afternoon	Yes	Yes	Temporary employment	6	5	4	5	5	4	6	4	2
43	25	Female	Fourth	Campus SJD (UB)	Afternoon	Yes	Yes	Permanent employment	6	6	6	6	5	4	6	4	2
44	21	Female	Third	Campus SJD (UB)	Morning	Yes	Yes	Temporary employment	6	6	5	6	6	4	6	4	2
45	21	Female	Third	Campus SJD (UB)	Morning	Yes	Not	Permanent employment	5	6	5	3	5	6	6	4	2
46	21	Female	Third	Campus SJD (UB)	Morning	Yes	Not	Permanent employment	5	6	4	3	5	4	4	5	2
47	24	Male	Third	Baix Penedés (URV)	Morning	Yes	Yes	Permanent employment	6	6	3	5	6	4	5	5	2
48	23	Female	Fourth	Campus SJD (UB)	Afternoon	Yes	Yes	Permanent employment	6	6	5	6	5	4	6	5	2
49	19	Female	Second	Campus SJD (UB)	Afternoon	Yes	Not	Temporary employment	6	5	4	5	5	6	6	5	2
50	28	Male	Fourth	Campus SJD (UB)	Morning	Yes	Yes	Temporary employment	6	6	4	4	5	1	5	1	3
51		Female	Third	Campus SJD (UB)	Afternoon	Yes	Yes	Temporary employment	6	5	4	5	6	2	5	1	3
52	23	Male	Third	Baix Penedés (URV)	Morning	Yes	Yes	Temporary employment	6	6	6	3	6	3	5	1	3
53	19	Female	Second	Campus SJD (UB)	Morning	Yes	Not	Temporary employment	6	6	4	1	5	4	5	1	3
54	20	Female	Third	Terres de l’Ebre (URV)	Morning	Yes	Not	Permanent employment	6	4	4	4	5	4	3	2	3
55	20	Female	Second	Campus SJD (UB)	Morning	Yes	Not	Permanent employment	6	5	4	4	4	4	4	2	3
56	24	Female	Second	Campus SJD (UB)	Morning	Yes	Not	Permanent employment	6	6	4	3	5	3	5	2	3
57	24	Female	Third	Campus SJD (UB)	Afternoon	Yes	Yes	Permanent employment	6	6	5	6	6	4	5	2	3
58	19	Female	Second	Baix Penedés (URV)	Morning	Yes	Not	Temporary employment	6	5	4	4	6	6	5	2	3
59	24	Male	Fourth	Campus SJD (UB)	Afternoon	Yes	Not	Permanent employment	5	4	6	4	5	1	6	2	3
60	28	Female	Fourth	Campus SJD (UB)	Afternoon	Yes	Yes	Permanent employment	6	6	4	6	5	1	6	2	3
61	22	Female	Third	Campus SJD (UB)	Afternoon	Yes	Not	Permanent employment	6	4	5	2	4	3	6	2	3
62	21	Female	Third	Campus SJD (UB)	Morning	Yes	Yes	Temporary employment	6	6	4	4	5	3	6	2	3
63	28	Female	Second	Campus SJD (UB)	Morning	Yes	Yes	Permanent employment	6	6	3	3	6	3	6	2	3
64	19	Female	Second	Campus SJD (UB)	Morning	Yes	Not	Temporary employment	6	6	4	5	5	4	6	2	3
65	27	Female	Second	Campus SJD (UB)	Morning	Yes	Not	Permanent employment	6	6	4	4	5	5	6	2	3
66	21	Female	Third	Campus SJD (UB)	Afternoon	Yes	Yes	Temporary employment	6	6	5	6	6	5	6	2	3
67	25	Male	Third	Baix Penedés (URV)	Morning	Yes	Not	Temporary employment	6	5	3	4	4	3	4	3	3
68	25	Female	Fourth	Baix Penedés (URV)	Morning	Yes	Not	Temporary employment	6	6	4	4	4	3	4	3	3
69	43	Female	Third	Campus SJD (UB)	Morning	Yes	Yes	Permanent employment	6	5	5	4	5	3	5	3	3
70	23	Female	Third	Campus SJD (UB)	Morning	Yes	Not	Permanent employment	6	5	5	5	5	3	5	3	3
71	21	Female	Fourth	Campus SJD (UB)	Morning	Yes	Yes	Temporary employment	6	6	3	3	5	4	5	3	3
72	19	Female	Second	Campus Catalunya (URV)	Morning	Yes	Not	Temporary employment	6	5	2	2	5	5	5	3	3
73	44	Female	Third	Baix Penedés (URV)	Morning	Yes	Yes	Permanent employment	6	6	4	2	5	3	6	3	3
74	20	Female	Third	Campus Catalunya (URV)	Morning	Yes	Not	Temporary employment	6	5	4	3	6	3	6	3	3
75	25	Female	Third	Campus SJD (UB)	Afternoon	Yes	Yes	Temporary employment	6	6	5	4	5	4	6	3	3
76	25	Female	Third	Campus SJD (UB)	Afternoon	Yes	Yes	Temporary employment	6	5	5	6	5	4	6	3	3
77	21	Female	Third	Campus SJD (UB)	Morning	Yes	Not	Permanent employment	6	5	5	4	5	5	6	3	3
78	20	Female	Second	Campus SJD (UB)	Afternoon	Yes	Yes	Temporary employment	6	6	5	4	6	5	6	3	3
79	20	Female	Third	Campus Catalunya (URV)	Morning	Yes	Not	Temporary employment	4	3	3	2	4	6	6	3	3
80	20	Female	Third	Campus Catalunya (URV)	Morning	Yes	Not	Permanent employment	4	4	2	4	5	2	3	4	3
81	24	Female	Second	Campus SJD (UB)	Morning	Yes	Not	Permanent employment	5	5	4	3	4	2	4	4	3
82	20	Female	Third	Campus Catalunya (URV)	Morning	Yes	Not	Temporary employment	6	4	3	5	4	5	4	4	3
83	21	Female	Third	Campus SJD (UB)	Morning	Yes	Yes	Permanent employment	5	6	5	5	6	6	4	4	3
84	26	Female	Fourth	Baix Penedés (URV)	Morning	Yes	Yes	Temporary employment	5	5	4	4	5	2	5	4	3
85	21	Female	Second	Baix Penedés (URV)	Morning	Yes	Not	Temporary employment	6	6	3	4	5	4	5	4	3
86	27	Female	Fourth	Campus SJD (UB)	Morning	Yes	Yes	Permanent employment	4	6	4	5	5	4	5	4	3
87	29	Female	Fourth	Campus SJD (UB)	Morning	Yes	Yes	Temporary employment	5	6	5	5	5	4	5	4	3
88	24	Female	Third	Campus SJD (UB)	Morning	Yes	Yes	Temporary employment	6	6	5	5	6	4	5	4	3
89	21	Female	Third	Terres de l’Ebre (URV)	Morning	Yes	Not	Temporary employment	5	4	3	3	4	5	5	4	3
90	22	Female	Fourth	Campus SJD (UB)	Afternoon	Yes	Not	Permanent employment	6	6	4	5	5	5	5	4	3
91	45	Female	Third	Baix Penedés (URV)	Morning	Yes	Not	Temporary employment	6	6	5	4	6	5	5	4	3
92	21	Male	Third	Campus SJD (UB)	Morning	Yes	Yes	Temporary employment	5	5	5	6	4	3	6	4	3
93	22	Female	Third	Campus SJD (UB)	Afternoon	Yes	Yes	Temporary employment	5	5	5	6	5	3	6	4	3
94	34	Female	Fourth	Baix Penedés (URV)	Morning	Yes	Yes	Temporary employment	6	6	4	5	6	3	6	4	3
95	23	Female	Second	Campus SJD (UB)	Afternoon	Yes	Not	Permanent employment	5	5	3	5	5	4	6	4	3
96	21	Female	Third	Campus SJD (UB)	Morning	Yes	Not	Permanent employment	5	6	4	5	6	5	6	4	3
97	23	Male	Third	Baix Penedés (URV)	Morning	Yes	Yes	Temporary employment	6	6	5	3	5	5	5	5	3
98	21	Female	Third	Campus SJD (UB)	Morning	Yes	Yes	Temporary employment	6	5	4	5	5	6	5	5	3
99	45	Female	Third	Campus SJD (UB)	Afternoon	Yes	Yes	Permanent employment	6	6	4	5	5	6	6	5	3
100	22	Female	Fourth	Campus SJD (UB)	Morning	Yes	Not	Temporary employment	6	4	5	5	6	6	6	5	3
101	19	Female	Second	Campus SJD (UB)	Morning	Yes	Not	Permanent employment	6	6	5	5	6	6	6	5	3
102	23	Male	Second	Campus SJD (UB)	Morning	Yes	Yes	Permanent employment	5	4	4	5	4	4	5	6	3
103	22	Female	Second	Campus SJD (UB)	Afternoon	Yes	Not	Temporary employment	5	5	4	3	4	5	5	6	3
104	37	Female	Third	Campus SJD (UB)	Afternoon	Yes	Yes	Permanent employment	6	5	5	5	5	5	6	6	3
105	21	Female	Third	Baix Penedés (URV)	Morning	Yes	Yes	Temporary employment	6	5	2	3	6	6	6	6	3
106	24	Female	Third	Campus SJD (UB)	Afternoon	Yes	Not	Temporary employment	6	5	4	3	6	6	6	6	3
107	21	Female	Third	Campus SJD (UB)	Morning	Yes	Not	Temporary employment	6	5	4	3	6	2	5	1	4
108	26	Male	Fourth	Campus SJD (UB)	Afternoon	Yes	Yes	Permanent employment	5	6	5	5	6	2	5	1	4
109	24	Female	Third	Campus SJD (UB)	Afternoon	Yes	Yes	Temporary employment	6	6	4	6	5	5	5	1	4
110	21	Female	Third	Campus SJD (UB)	Morning	Yes	Yes	Temporary employment	6	5	5	5	5	4	6	1	4
111	22	Female	Third	Campus SJD (UB)	Afternoon	Yes	Not	Permanent employment	3	4	5	3	5	2	4	2	4
112	19	Female	Second	Baix Penedés (URV)	Morning	Yes	Not	Permanent employment	5	5	4	4	5	5	4	2	4
113	19	Male	Second	Campus SJD (UB)	Morning	Yes	Not	Temporary employment	6	5	5	4	6	2	5	2	4
114	38	Male	Fourth	Campus SJD (UB)	Afternoon	Yes	Yes	Permanent employment	5	5	6	4	5	3	5	2	4
115	22	Female	Second	Campus SJD (UB)	Afternoon	Yes	Yes	Temporary employment	6	5	4	5	5	3	5	2	4
116	22	Female	Second	Campus SJD (UB)	Morning	Yes	Yes	Temporary employment	6	6	4	1	4	4	5	2	4
117	21	Male	Third	Campus SJD (UB)	Morning	Yes	Yes	Temporary employment	5	5	4	4	5	4	5	2	4
118	20	Female	Third	Campus SJD (UB)	Afternoon	Yes	Not	Temporary employment	6	5	3	3	5	2	6	2	4
119	19	Male	Second	Campus SJD (UB)	Morning	Yes	Not	Temporary employment	5	6	6	4	5	2	6	2	4
120	48	Female	Third	Campus SJD (UB)	Afternoon	Yes	Yes	Permanent employment	6	6	5	5	6	2	6	2	4
121	22	Female	Fourth	Campus SJD (UB)	Afternoon	Yes	Yes	Temporary employment	6	6	5	5	6	3	6	2	4
122	23	Female	Third	Campus SJD (UB)	Afternoon	Yes	Not	Permanent employment	6	6	5	5	6	3	6	2	4
123	27	Female	Third	Baix Penedés (URV)	Morning	Yes	Yes	Permanent employment	6	6	5	5	5	5	6	2	4
124	25	Female	Fourth	Campus SJD (UB)	Morning	Yes	Yes	Temporary employment	6	6	5	5	5	6	6	2	4
125	39	Female	Third	Terres de l’Ebre (URV)	Morning	Yes	Yes	Permanent employment	5	5	1	4	5	2	4	3	4
126	21	Female	Fourth	Campus SJD (UB)	Morning	Yes	Yes	Permanent employment	5	5	5	5	5	2	4	3	4
127	22	Female	Second	Campus SJD (UB)	Morning	Yes	Yes	Temporary employment	6	6	3	4	6	3	4	3	4
128	19	Female	Second	Baix Penedés (URV)	Morning	Yes	Not	Permanent employment	6	5	4	5	6	3	5	3	4
129	29	Female	Third	Campus SJD (UB)	Morning	Yes	Yes	Temporary employment	5	5	4	4	4	4	5	3	4
130	24	Female	Fourth	Campus SJD (UB)	Morning	Yes	Not	Permanent employment	5	5	4	4	5	4	5	3	4
131	21	Female	Third	Campus SJD (UB)	Morning	Yes	Yes	Permanent employment	6	5	4	5	5	4	5	3	4
132	22	Female	Fourth	Campus SJD (UB)	Afternoon	Yes	Yes	Temporary employment	6	6	5	5	5	4	5	3	4
133	19	Female	Second	Campus SJD (UB)	Afternoon	Yes	Not	Permanent employment	6	5	4	5	4	5	5	3	4
134	24	Female	Fourth	Campus SJD (UB)	Morning	Yes	Yes	Temporary employment	6	5	5	4	5	5	5	3	4
135	19	Female	Second	Baix Penedés (URV)	Morning	Yes	Not	Temporary employment	5	5	6	5	5	5	5	3	4
136	21	Female	Third	Campus SJD (UB)	Morning	Yes	Not	Temporary employment	6	5	4	3	5	6	5	3	4
137	21	Female	Fourth	Campus SJD (UB)	Afternoon	Yes	Yes	Temporary employment	6	5	4	5	5	4	6	3	4
138	23	Female	Second	Campus SJD (UB)	Afternoon	Yes	Yes	Temporary employment	6	6	4	5	6	5	6	3	4
139	23	Female	Third	Campus Catalunya (URV)	Morning	Yes	Yes	Temporary employment	5	6	3	6	6	5	6	3	4
140	26	Female	Fourth	Campus SJD (UB)	Afternoon	Yes	Yes	Temporary employment	6	5	6	4	5	6	6	3	4
141	20	Male	Third	Campus SJD (UB)	Afternoon	Yes	Yes	Temporary employment	5	4	5	6	5	2	4	4	4
142	25	Female	Second	Baix Penedés (URV)	Morning	Yes	Yes	Temporary employment	5	5	5	4	4	4	4	4	4
143	26	Female	Fourth	Campus SJD (UB)	Afternoon	Yes	Not	Temporary employment	6	5	5	5	4	4	4	4	4
144	31	Female	Third	Campus SJD (UB)	Afternoon	Yes	Not	Permanent employment	6	5	4	4	5	5	4	4	4
145	31	Female	Third	Campus SJD (UB)	Morning	Yes	Yes	Permanent employment	6	5	5	4	5	5	4	4	4
146	20	Female	Second	Campus SJD (UB)	Morning	Yes	Yes	Temporary employment	6	5	6	5	4	2	5	4	4
147	25	Female	Second	Campus SJD (UB)	Afternoon	Yes	Yes	Temporary employment	6	5	4	6	6	2	5	4	4
148	39	Female	Third	Campus SJD (UB)	Afternoon	Yes	Yes	Permanent employment	5	5	3	4	5	3	5	4	4
149	21	Female	Third	Campus SJD (UB)	Morning	Yes	Yes	Permanent employment	6	5	5	4	5	3	5	4	4
150	22	Female	Third	Campus Catalunya (URV)	Morning	Yes	Not	Permanent employment	5	5	4	4	6	3	5	4	4
151	22	Male	Second	Campus SJD (UB)	Afternoon	Yes	Yes	Temporary employment	5	5	4	4	6	3	5	4	4
152	19	Female	Second	Campus SJD (UB)	Afternoon	Yes	Not	Temporary employment	6	5	5	5	6	3	5	4	4
153	22	Female	Third	Campus SJD (UB)	Afternoon	Yes	Not	Temporary employment	6	6	4	5	4	4	5	4	4
154	25	Female	Third	Campus SJD (UB)	Afternoon	Yes	Yes	Temporary employment	6	4	5	4	5	4	5	4	4
155	26	Female	Fourth	Campus SJD (UB)	Morning	Yes	Yes	Permanent employment	6	5	5	5	5	4	5	4	4
156	48	Female	Third	Campus SJD (UB)	Morning	Yes	Yes	Permanent employment	5	5	4	4	4	5	5	4	4
157	30	Female	Fourth	Campus SJD (UB)	Afternoon	Yes	Yes	Permanent employment	6	5	4	4	4	5	5	4	4
158	20	Female	Third	Campus SJD (UB)	Afternoon	Yes	Yes	Permanent employment	6	6	4	4	4	5	5	4	4
159	30	Female	Third	Campus SJD (UB)	Afternoon	Yes	Yes	Temporary employment	5	4	4	5	4	5	5	4	4
160	23	Female	Third	Campus SJD (UB)	Afternoon	Yes	Yes	Permanent employment	6	6	5	4	5	5	5	4	4
161	32	Male	Second	Baix Penedés (URV)	Morning	Yes	Yes	Temporary employment	6	5	5	6	5	5	5	4	4
162	22	Female	Third	Campus SJD (UB)	Afternoon	Yes	Yes	Temporary employment	6	6	5	2	4	1	6	4	4
163	21	Female	Third	Campus SJD (UB)	Morning	Yes	Not	Permanent employment	6	6	4	5	3	3	6	4	4
164	25	Female	Third	Baix Penedés (URV)	Morning	Yes	Yes	Permanent employment	6	5	2	4	6	3	6	4	4
165	19	Male	Third	Campus Catalunya (URV)	Morning	Yes	Not	Temporary employment	5	5	5	4	6	3	6	4	4
166	19	Female	Second	Campus SJD (UB)	Afternoon	Yes	Not	Permanent employment	6	5	4	6	6	3	6	4	4
167	22	Female	Third	Campus SJD (UB)	Afternoon	Yes	Yes	Permanent employment	5	4	3	3	4	4	6	4	4
168	21	Male	Second	Campus SJD (UB)	Afternoon	Yes	Yes	Temporary employment	6	6	5	5	5	4	6	4	4
169	22	Female	Third	Baix Penedés (URV)	Morning	Yes	Not	Permanent employment	6	5	3	4	6	4	6	4	4
170	21	Female	Second	Campus SJD (UB)	Afternoon	Yes	Yes	Temporary employment	6	6	5	5	6	5	6	4	4
171	20	Female	Third	Campus SJD (UB)	Afternoon	Yes	Not	Temporary employment	6	6	4	4	5	6	6	4	4
172	22	Female	Third	Campus SJD (UB)	Afternoon	Yes	Not	Temporary employment	5	5	5	5	4	4	4	5	4
173	23	Female	Fourth	Campus SJD (UB)	Morning	Yes	Not	Temporary employment	4	3	5	3	5	4	4	5	4
174	33	Male	Second	Campus SJD (UB)	Morning	Yes	Yes	Temporary employment	6	5	4	4	5	4	4	5	4
175	40	Male	Second	Campus SJD (UB)	Afternoon	Yes	Yes	Permanent employment	5	4	5	5	5	4	4	5	4
176	25	Female	Second	Terres de l’Ebre (URV)	Morning	Yes	Yes	Temporary employment	6	6	5	4	5	5	4	5	4
177	27	Female	Third	Campus SJD (UB)	Morning	Yes	Yes	Temporary employment	5	6	5	4	4	2	5	5	4
178	28	Female	Fourth	Campus SJD (UB)	Morning	Yes	Not	Permanent employment	5	5	5	4	5	3	5	5	4
179	22	Female	Second	Campus SJD (UB)	Morning	Yes	Yes	Temporary employment	6	6	5	5	5	3	5	5	4
180	26	Male	Third	Campus SJD (UB)	Afternoon	Yes	Yes	Temporary employment	4	5	6	5	5	3	5	5	4
181	20	Female	Third	Campus SJD (UB)	Morning	Yes	Not	Temporary employment	5	5	3	5	6	4	5	5	4
182	22	Female	Third	Campus SJD (UB)	Afternoon	Yes	Yes	Permanent employment	6	6	3	4	5	5	5	5	4
183	30	Female	Third	Campus SJD (UB)	Afternoon	Yes	Yes	Permanent employment	5	5	5	4	6	5	5	5	4
184	20	Female	Third	Campus Catalunya (URV)	Morning	Yes	Yes	Temporary employment	6	5	3	4	5	6	5	5	4
185	30	Female	Third	Campus SJD (UB)	Afternoon	Yes	Yes	Permanent employment	5	6	5	5	6	2	6	5	4
186	30	Female	Fourth	Campus SJD (UB)	Afternoon	Yes	Yes	Permanent employment	6	6	5	5	6	3	6	5	4
187	29	Female	Third	Campus SJD (UB)	Morning	Yes	Yes	Temporary employment	6	5	5	6	5	4	6	5	4
188	22	Female	Third	Terres de l’Ebre (URV)	Morning	Yes	Not	Temporary employment	6	6	5	4	6	4	6	5	4
189	21	Female	Second	Terres de l’Ebre (URV)	Morning and afternoon	Yes	Not	Temporary employment	6	5	4	4	4	5	6	5	4
190	42	Female	Fourth	Campus SJD (UB)	Afternoon	Yes	Yes	Permanent employment	5	5	6	4	5	5	6	5	4
191	27	Female	Third	Campus SJD (UB)	Afternoon	Yes	Yes	Permanent employment	6	4	3	5	5	5	6	5	4
192	26	Female	Second	Campus SJD (UB)	Morning	Yes	Yes	Permanent employment	6	6	6	4	6	5	6	5	4
193	23	Female	Fourth	Campus SJD (UB)	Afternoon	Yes	Yes	Temporary employment	6	5	4	5	6	5	6	5	4
194	19	Female	Second	Campus SJD (UB)	Morning	Yes	Not	Temporary employment	6	6	6	1	5	6	6	5	4
195	21	Female	Fourth	Campus SJD (UB)	Afternoon	Yes	Yes	Temporary employment	6	6	5	3	5	6	6	5	4
196	24	Female	Second	Terres de l’Ebre (URV)	Morning	Yes	Not	Temporary employment	5	5	5	4	6	6	6	5	4
197	27	Female	Fourth	Campus SJD (UB)	Morning	Yes	Yes	Permanent employment	6	6	5	6	6	6	6	5	4
198	22	Male	Fourth	Campus SJD (UB)	Morning	Yes	Yes	Temporary employment	6	5	5	4	6	2	5	6	4
199	20	Female	Third	Baix Penedés (URV)	Morning	Yes	Not	Temporary employment	6	6	4	5	6	1	6	6	4
200	20	Female	Third	Campus SJD (UB)	Afternoon	Yes	Not	Temporary employment	6	6	4	5	6	5	6	6	4
201	21	Male	Third	Campus SJD (UB)	Morning	Yes	Yes	Temporary employment	6	6	5	4	6	6	6	6	4
202	21	Female	Third	Campus SJD (UB)	Morning	Yes	Yes	Temporary employment	6	6	4	2	6	2	6	1	5
203	23	Female	Second	Terres de l’Ebre (URV)	Morning	Yes	Not	Permanent employment	6	6	2	4	5	4	6	1	5
204	20	Female	Third	Terres de l’Ebre (URV)	Morning	Yes	Not	Temporary employment	6	6	6	6	5	4	6	1	5
205	35	Female	Third	Campus SJD (UB)	Morning	Yes	Yes	Permanent employment	6	6	5	5	6	5	6	1	5
206	22	Female	Fourth	Campus SJD (UB)	Morning	Yes	Not	Temporary employment	5	5	4	6	5	1	5	2	5
207	25	Male	Third	Campus SJD (UB)	Afternoon	Yes	Yes	Permanent employment	6	6	5	5	5	2	5	2	5
208	24	Female	Third	Campus SJD (UB)	Morning	Yes	Yes	Permanent employment	5	5	4	6	6	3	5	2	5
209	25	Female	Third	Campus SJD (UB)	Afternoon	Yes	Yes	Temporary employment	6	5	4	5	5	5	5	2	5
210	20	Female	Third	Campus Catalunya (URV)	Morning	Yes	Yes	Temporary employment	5	6	5	2	6	1	6	2	5
211	22	Male	Third	Campus SJD (UB)	Afternoon	Yes	Not	Temporary employment	6	5	4	4	5	2	6	2	5
212	25	Female	Fourth	Baix Penedés (URV)	Morning	Yes	Yes	Temporary employment	6	6	4	2	6	2	6	2	5
213	24	Male	Third	Campus Catalunya (URV)	Morning	Yes	Yes	Temporary employment	5	6	4	4	5	3	6	2	5
214	25	Female	Second	Baix Penedés (URV)	Morning	Yes	Yes	Permanent employment	6	6	5	5	5	3	6	2	5
215	45	Female	Third	Campus Catalunya (URV)	Morning	Yes	Yes	Permanent employment	6	5	6	6	6	3	6	2	5
216	29	Male	Third	Campus SJD (UB)	Afternoon	Yes	Yes	Temporary employment	6	6	3	4	6	5	6	2	5
217	21	Female	Third	Campus SJD (UB)	Afternoon	Yes	Yes	Temporary employment	6	5	6	5	6	5	3	3	5
218	19	Female	Second	Campus SJD (UB)	Afternoon	Yes	Not	Temporary employment	5	4	3	3	4	3	4	3	5
219	21	Female	Second	Baix Penedés (URV)	Morning	Yes	Not	Temporary employment	6	6	5	5	5	1	5	3	5
220	20	Female	Third	Campus Catalunya (URV)	Morning	Yes	Not	Temporary employment	6	5	4	4	5	3	5	3	5
221	20	Female	Third	Campus Catalunya (URV)	Morning	Yes	Yes	Temporary employment	5	6	4	4	5	4	5	3	5
222	22	Female	Third	Campus SJD (UB)	Morning	Yes	Yes	Permanent employment	6	5	5	5	5	4	5	3	5
223	21	Female	Fourth	Campus SJD (UB)	Morning	Yes	Not	Permanent employment	6	6	4	4	3	5	5	3	5
224	20	Female	Third	Campus SJD (UB)	Afternoon	Yes	Not	Permanent employment	4	5	6	4	5	5	5	3	5
225	27	Female	Fourth	Campus SJD (UB)	Afternoon	Yes	Yes	Permanent employment	5	6	5	5	5	5	5	3	5
226	22	Female	Second	Campus SJD (UB)	Morning	Yes	Yes	Permanent employment	5	6	4	4	6	5	5	3	5
227	22	Female	Third	Campus SJD (UB)	Morning	Yes	Not	Permanent employment	6	5	4	4	5	6	5	3	5
228	21	Female	Fourth	Campus SJD (UB)	Afternoon	Yes	Not	Temporary employment	6	4	5	4	5	3	6	3	5
229	21	Male	Third	Campus SJD (UB)	Morning	Yes	Yes	Temporary employment	6	5	5	6	5	3	6	3	5
230	20	Female	Third	Campus SJD (UB)	Afternoon	Yes	Not	Temporary employment	5	5	4	4	5	4	6	3	5
231	21	Female	Third	Campus SJD (UB)	Afternoon	Yes	Yes	Temporary employment	5	6	5	4	5	4	6	3	5
232	40	Male	Third	Campus SJD (UB)	Afternoon	Yes	Yes	Permanent employment	5	6	5	6	5	4	6	3	5
233	23	Female	Third	Campus SJD (UB)	Afternoon	Yes	Yes	Temporary employment	6	5	4	5	6	4	6	3	5
234	20	Female	Third	Campus Catalunya (URV)	Morning	Yes	Not	Permanent employment	6	5	4	4	5	5	6	3	5
235	21	Female	Third	Campus SJD (UB)	Afternoon	Yes	Yes	Temporary employment	6	6	6	6	5	5	6	3	5
236	19	Female	Third	Campus Catalunya (URV)	Morning	Yes	Not	Temporary employment	6	6	4	5	6	5	6	3	5
237	48	Female	Third	Baix Penedés (URV)	Morning	Yes	Yes	Permanent employment	6	6	6	5	6	6	6	3	5
238	21	Female	Third	Campus SJD (UB)	Morning	Yes	Not	Temporary employment	6	6	5	6	6	6	6	3	5
239	24	Female	Second	Campus SJD (UB)	Morning	Yes	Yes	Permanent employment	4	6	5	5	2	2	4	4	5
240	21	Female	Third	Campus SJD (UB)	Afternoon	Yes	Yes	Temporary employment	6	4	4	6	6	2	4	4	5
241	20	Female	Fourth	Campus SJD (UB)	Afternoon	Yes	Yes	Temporary employment	6	6	4	5	5	4	4	4	5
242	21	Female	Fourth	Campus SJD (UB)	Afternoon	Yes	Yes	Temporary employment	6	6	5	4	5	5	4	4	5
243	19	Female	Second	Campus SJD (UB)	Morning	Yes	Not	Temporary employment	5	5	4	5	3	6	4	4	5
244	21	Male	Fourth	Campus SJD (UB)	Afternoon	Yes	Yes	Temporary employment	6	5	5	4	6	2	5	4	5
245	23	Female	Third	Baix Penedés (URV)	Morning	Yes	Yes	Temporary employment	6	5	4	5	6	2	5	4	5
246	20	Female	Second	Baix Penedés (URV)	Morning	Yes	Not	Temporary employment	6	5	5	5	4	3	5	4	5
247	51	Female	Second	Baix Penedés (URV)	Morning	Yes	Yes	Permanent employment	4	5	5	5	5	3	5	4	5
248	24	Female	Fourth	Campus SJD (UB)	Morning	Yes	Yes	Permanent employment	6	5	4	5	6	3	5	4	5
249	23	Female	Second	Campus SJD (UB)	Morning	Yes	Not	Temporary employment	5	4	5	4	4	4	5	4	5
250	23	Female	Third	Campus SJD (UB)	Morning	Yes	Yes	Temporary employment	5	6	4	4	5	4	5	4	5
251	23	Female	Fourth	Campus SJD (UB)	Morning	Yes	Yes	Temporary employment	6	5	6	4	5	4	5	4	5
252	21	Female	Third	Baix Penedés (URV)	Morning	Yes	Not	Permanent employment	5	6	3	5	5	4	5	4	5
253	20	Female	Third	Campus Catalunya (URV)	Morning	Yes	Not	Temporary employment	6	6	3	5	5	4	5	4	5
254	21	Female	Second	Campus SJD (UB)	Morning	Yes	Yes	Temporary employment	5	6	6	5	6	4	5	4	5
255	19	Male	Second	Terres de l’Ebre (URV)	Morning and afternoon	Yes	Not	Temporary employment	5	5	4	6	6	4	5	4	5
256	19	Female	Second	Campus SJD (UB)	Morning	Yes	Not	Temporary employment	6	6	4	4	4	5	5	4	5
257	23	Female	Fourth	Campus SJD (UB)	Morning	Yes	Yes	Temporary employment	5	5	5	4	4	5	5	4	5
258	26	Female	Fourth	Baix Penedés (URV)	Morning	Yes	Yes	Permanent employment	5	4	2	4	5	5	5	4	5
259	19	Female	Second	Baix Penedés (URV)	Morning	Yes	Not	Temporary employment	6	4	5	6	5	5	5	4	5
260	21	Female	Second	Campus SJD (UB)	Morning	Yes	Yes	Temporary employment	6	5	4	3	6	5	5	4	5
261	24	Female	Third	Campus SJD (UB)	Morning	Yes	Yes	Temporary employment	6	5	4	4	5	6	5	4	5
262	19	Female	Second	Campus SJD (UB)	Afternoon	Yes	Not	Temporary employment	6	4	5	3	5	2	6	4	5
263	28	Male	Third	Campus SJD (UB)	Afternoon	Yes	Yes	Permanent employment	6	4	4	4	5	2	6	4	5
264	21	Female	Third	Campus SJD (UB)	Afternoon	Yes	Yes	Permanent employment	5	5	5	4	6	2	6	4	5
265	33	Male	Fourth	Campus SJD (UB)	Morning	Yes	Not	Permanent employment	6	6	3	4	4	3	6	4	5
266	23	Female	Fourth	Campus SJD (UB)	Afternoon	Yes	Not	Temporary employment	6	5	5	5	4	3	6	4	5
267	19	Female	Second	Campus SJD (UB)	Morning	Yes	Yes	Temporary employment	5	6	5	4	5	3	6	4	5
268	18	Female	Second	Campus SJD (UB)	Afternoon	Yes	Not	Permanent employment	6	5	4	4	4	4	6	4	5
269	21	Male	Third	Campus SJD (UB)	Afternoon	Yes	Yes	Temporary employment	6	6	6	4	5	4	6	4	5
270	30	Female	Third	Campus SJD (UB)	Afternoon	Yes	Not	Permanent employment	6	5	4	3	4	5	6	4	5
271	24	Female	Third	Campus Catalunya (URV)	Morning	Yes	Not	Permanent employment	6	6	4	5	4	5	6	4	5
272	24	Male	Third	Campus SJD (UB)	Morning	Yes	Yes	Temporary employment	6	6	5	5	4	5	6	4	5
273	23	Female	Second	Baix Penedés (URV)	Morning	Yes	Not	Temporary employment	6	5	4	3	5	5	6	4	5
274	19	Female	Second	Campus SJD (UB)	Morning	Yes	Not	Temporary employment	5	6	5	4	5	5	6	4	5
275	23	Male	Fourth	Campus SJD (UB)	Afternoon	Yes	Yes	Temporary employment	6	6	5	6	5	5	6	4	5
276	22	Male	Fourth	Campus SJD (UB)	Morning	Yes	Yes	Temporary employment	6	6	5	5	6	5	6	4	5
277	21	Female	Third	Campus SJD (UB)	Morning	Yes	Yes	Temporary employment	6	6	5	5	6	5	6	4	5
278	21	Female	Fourth	Campus SJD (UB)	Afternoon	Yes	Yes	Permanent employment	6	6	5	3	5	6	6	4	5
279	32	Female	Second	Campus SJD (UB)	Morning	Yes	Yes	Permanent employment	6	6	4	5	6	6	6	4	5
280	28	Female	Second	Campus SJD (UB)	Afternoon	Yes	Yes	Temporary employment	6	6	5	5	6	6	6	4	5
281	28	Female	Fourth	Campus SJD (UB)	Morning	Yes	Yes	Permanent employment	2	4	5	5	6	5	3	5	5
282	43	Female	Third	Baix Penedés (URV)	Morning	Yes	Yes	Permanent employment	6	5	3	5	4	4	4	5	5
283	24	Female	Fourth	Campus SJD (UB)	Morning	Yes	Not	Temporary employment	5	5	5	4	5	4	4	5	5
284	23	Female	Third	Campus SJD (UB)	Afternoon	Yes	Yes	Permanent employment	6	5	4	4	5	5	4	5	5
285	30	Male	Second	Campus SJD (UB)	Morning	Yes	Yes	Temporary employment	6	5	6	5	5	6	4	5	5
286	26	Male	Second	Campus Catalunya (URV)	Morning	Yes	Yes	Temporary employment	6	6	5	3	5	1	5	5	5
287	23	Female	Second	Campus SJD (UB)	Afternoon	Yes	Yes	Temporary employment	6	5	5	6	5	2	5	5	5
288	24	Female	Fourth	Campus SJD (UB)	Afternoon	Yes	Yes	Temporary employment	6	5	5	4	5	3	5	5	5
289	21	Female	Third	Campus SJD (UB)	Morning	Yes	Yes	Temporary employment	6	6	5	5	5	3	5	5	5
290	23	Female	Third	Campus SJD (UB)	Morning	Yes	Not	Permanent employment	6	5	5	5	6	3	5	5	5
291	22	Female	Fourth	Campus SJD (UB)	Afternoon	Yes	Yes	Temporary employment	5	6	5	5	6	3	5	5	5
292	25	Female	Third	Campus SJD (UB)	Afternoon	Yes	Yes	Permanent employment	6	3	4	4	4	4	5	5	5
293	27	Male	Fourth	Campus SJD (UB)	Morning	Yes	Yes	Permanent employment	6	6	4	4	5	4	5	5	5
294	26	Female	Second	Campus SJD (UB)	Afternoon	Yes	Yes	Permanent employment	5	5	5	4	5	4	5	5	5
295	24	Female	Fourth	Campus SJD (UB)	Morning	Yes	Not	Permanent employment	5	5	4	5	5	4	5	5	5
296	23	Male	Fourth	Campus SJD (UB)	Afternoon	Yes	Yes	Temporary employment	5	5	4	5	5	4	5	5	5
297	22	Female	Fourth	Campus SJD (UB)	Afternoon	Yes	Not	Temporary employment	6	6	4	5	5	4	5	5	5
298	24	Female	Fourth	Campus SJD (UB)	Afternoon	Yes	Yes	Temporary employment	6	5	5	5	5	4	5	5	5
299	29	Female	Fourth	Campus SJD (UB)	Afternoon	Yes	Yes	Permanent employment	6	6	5	5	5	4	5	5	5
300	20	Male	Third	Campus SJD (UB)	Morning	Yes	Yes	Temporary employment	5	5	4	6	5	4	5	5	5
301	20	Female	Third	Campus SJD (UB)	Afternoon	Yes	Yes	Temporary employment	6	6	5	6	5	4	5	5	5
302	22	Female	Second	Baix Penedés (URV)	Morning	Yes	Yes	Permanent employment	6	6	4	4	6	4	5	5	5
303	28	Female	Fourth	Campus SJD (UB)	Afternoon	Yes	Yes	Temporary employment	6	5	5	5	6	4	5	5	5
304	26	Female	Fourth	Campus SJD (UB)	Afternoon	Yes	Yes	Temporary employment	6	5	6	5	6	4	5	5	5
305	19	Female	Second	Campus SJD (UB)	Afternoon	Yes	Not	Temporary employment	6	6	6	5	6	4	5	5	5
306	47	Female	Third	Terres de l’Ebre (URV)	Morning	Yes	Yes	Permanent employment	5	5	6	6	6	4	5	5	5
307	23	Female	Fourth	Campus SJD (UB)	Morning	Yes	Not	Temporary employment	6	6	5	3	4	5	5	5	5
308	25	Female	Third	Baix Penedés (URV)	Morning	Yes	Yes	Temporary employment	6	5	5	5	4	5	5	5	5
309	32	Female	Fourth	Campus SJD (UB)	Afternoon	Yes	Yes	Permanent employment	5	5	4	4	5	5	5	5	5
310	21	Female	Second	Campus SJD (UB)	Afternoon	Yes	Not	Temporary employment	5	5	4	5	5	5	5	5	5
311	23	Female	Third	Campus SJD (UB)	Afternoon	Yes	Not	Temporary employment	5	5	4	5	5	5	5	5	5
312	22	Female	Fourth	Campus SJD (UB)	Morning	Yes	Not	Permanent employment	5	5	5	5	5	5	5	5	5
313	24	Female	Fourth	Campus SJD (UB)	Morning	Yes	Yes	Temporary employment	5	5	5	5	5	5	5	5	5
314	21	Female	Fourth	Campus SJD (UB)	Morning	Yes	Yes	Temporary employment	6	6	5	5	5	5	5	5	5
315	22	Female	Fourth	Campus SJD (UB)	Morning	Yes	Yes	Temporary employment	6	6	5	5	5	5	5	5	5
316	23	Female	Fourth	Campus SJD (UB)	Morning	Yes	Yes	Temporary employment	6	5	4	5	6	5	5	5	5
317	22	Female	Fourth	Campus SJD (UB)	Morning	Yes	Yes	Temporary employment	5	6	5	5	6	5	5	5	5
318	34	Female	Third	Campus SJD (UB)	Morning	Yes	Yes	Permanent employment	6	6	5	5	6	5	5	5	5
319	20	Female	Third	Campus Catalunya (URV)	Morning	Yes	Not	Permanent employment	6	5	3	4	5	6	5	5	5
320	23	Female	Third	Campus SJD (UB)	Afternoon	Yes	Yes	Permanent employment	6	6	5	5	5	6	5	5	5
321	39	Female	Fourth	Campus SJD (UB)	Morning	Yes	Yes	Permanent employment	6	6	5	6	5	6	5	5	5
322	19	Female	Second	Campus SJD (UB)	Afternoon	Yes	Not	Temporary employment	6	5	4	4	5	3	6	5	5
323	19	Female	Second	Campus SJD (UB)	Afternoon	Yes	Not	Temporary employment	6	6	5	4	5	3	6	5	5
324	23	Female	Third	Baix Penedés (URV)	Morning	Yes	Yes	Temporary employment	6	5	5	5	5	4	6	5	5
325	21	Male	Second	Baix Penedés (URV)	Morning	Yes	Not	Temporary employment	5	5	5	4	6	4	6	5	5
326	21	Female	Fourth	Campus SJD (UB)	Morning	Yes	Not	Temporary employment	6	6	5	6	4	5	6	5	5
327	22	Male	Fourth	Campus SJD (UB)	Morning	Yes	Yes	Temporary employment	6	5	5	4	5	5	6	5	5
328	19	Female	Second	Terres de l’Ebre (URV)	Morning and afternoon	Yes	Not	Permanent employment	6	6	6	5	6	5	6	5	5
329	28	Male	Fourth	Campus SJD (UB)	Morning	Yes	Yes	Temporary employment	6	6	6	6	6	5	6	5	5
330	19	Female	Second	Campus SJD (UB)	Morning	Yes	Not	Permanent employment	6	6	4	6	4	6	6	5	5
331	20	Female	Third	Campus SJD (UB)	Afternoon	Yes	Yes	Temporary employment	6	6	5	5	5	6	6	5	5
332	24	Female	Fourth	Campus SJD (UB)	Morning	Yes	Not	Permanent employment	6	6	5	6	5	6	6	5	5
333	25	Female	Fourth	Campus SJD (UB)	Morning	Yes	Yes	Temporary employment	6	6	6	5	6	6	6	5	5
334	29	Male	Second	Campus SJD (UB)	Afternoon	Yes	Not	Permanent employment	6	6	5	4	6	2	5	6	5
335	23	Female	Fourth	Campus SJD (UB)	Morning	Yes	Yes	Temporary employment	6	5	5	5	6	5	5	6	5
336	27	Female	Fourth	Campus SJD (UB)	Morning	Yes	Yes	Permanent employment	5	6	5	5	6	5	5	6	5
337	26	Female	Fourth	Campus SJD (UB)	Morning	Yes	Yes	Temporary employment	6	6	6	4	5	6	5	6	5
338	20	Female	Third	Campus SJD (UB)	Afternoon	Yes	Yes	Temporary employment	6	5	5	6	5	6	5	6	5
339	24	Female	Second	Baix Penedés (URV)	Morning	Yes	Yes	Permanent employment	6	6	5	5	5	3	6	6	5
340	25	Female	Fourth	Campus SJD (UB)	Afternoon	Yes	Not	Temporary employment	6	6	5	5	5	5	6	6	5
341	23	Female	Fourth	Campus SJD (UB)	Morning	Yes	Yes	Temporary employment	6	6	5	6	6	5	6	6	5
342	31	Female	Third	Campus SJD (UB)	Afternoon	Yes	Yes	Temporary employment	6	6	5	6	6	5	6	6	5
343	34	Female	Fourth	Campus SJD (UB)	Morning	Yes	Yes	Permanent employment	5	5	4	4	5	6	6	6	5
344	20	Female	Second	Campus SJD (UB)	Afternoon	Yes	Not	Permanent employment	5	5	4	5	6	6	6	6	5
345	19	Female	Second	Baix Penedés (URV)	Morning	Yes	Not	Temporary employment	6	5	5	5	6	6	6	6	5
346	28	Female	Third	Campus SJD (UB)	Morning	Yes	Not	Permanent employment	5	6	5	6	6	6	6	6	5
347	21	Female	Fourth	Campus SJD (UB)	Morning	Yes	Yes	Temporary employment	6	6	4	5	6	5	5	1	6
348		Female	Third	Terres de l’Ebre (URV)	Morning	Yes	Yes	Permanent employment	6	6	6	1	6	2	6	1	6
349	19	Female	Second	Campus SJD (UB)	Afternoon	Yes	Not	Temporary employment	6	6	6	3	5	1	5	2	6
350	25	Female	Fourth	Campus SJD (UB)	Morning	Yes	Not	Temporary employment	6	6	5	3	6	2	5	2	6
351	40	Female	Third	Campus SJD (UB)	Afternoon	Yes	Yes	Permanent employment	6	6	6	5	6	4	6	2	6
352	24	Female	Fourth	Campus SJD (UB)	Morning	Yes	Yes	Permanent employment	6	6	6	6	6	4	6	2	6
353	24	Male	Third	Campus SJD (UB)	Afternoon	Yes	Not	Permanent employment	6	3	4	4	3	4	5	3	6
354	21	Female	Fourth	Campus SJD (UB)	Morning	Yes	Yes	Temporary employment	6	6	5	4	5	4	6	3	6
355	56	Female	Third	Baix Penedés (URV)	Morning	Yes	Yes	Permanent employment	6	6	6	4	6	5	6	3	6
356	25	Male	Third	Campus SJD (UB)	Afternoon	Yes	Yes	Permanent employment	6	6	3	4	6	6	6	3	6
357	26	Female	Third	Campus SJD (UB)	Afternoon	Yes	Yes	Temporary employment	6	6	4	4	6	6	6	3	6
358	22	Female	Third	Campus SJD (UB)	Morning	Yes	Yes	Temporary employment	6	5	3	4	5	2	5	4	6
359	29	Male	Fourth	Campus SJD (UB)	Afternoon	Yes	Yes	Permanent employment	6	5	5	6	5	3	5	4	6
360	42	Male	Fourth	Campus SJD (UB)	Afternoon	Yes	Yes	Permanent employment	6	5	3	3	5	4	5	4	6
361	19	Female	Second	Campus SJD (UB)	Afternoon	Yes	Not	Permanent employment	6	5	3	4	5	4	5	4	6
362	20	Female	Fourth	Campus SJD (UB)	Afternoon	Yes	Yes	Permanent employment	6	5	5	4	4	5	5	4	6
363	20	Female	Third	Campus SJD (UB)	Afternoon	Yes	Not	Temporary employment	6	5	4	5	6	5	5	4	6
364	21	Female	Second	Baix Penedés (URV)	Morning	Yes	Yes	Temporary employment	3	4	6	5	5	3	6	4	6
365	22	Female	Fourth	Campus SJD (UB)	Morning	Yes	Yes	Temporary employment	6	6	5	6	5	4	6	4	6
366	23	Male	Fourth	Campus SJD (UB)	Afternoon	Yes	Not	Temporary employment	6	5	5	3	6	4	6	4	6
367	21	Female	Fourth	Baix Penedés (URV)	Morning	Yes	Not	Permanent employment	6	6	5	6	5	5	6	4	6
368	44	Female	Third	Campus Catalunya (URV)	Morning	Yes	Yes	Permanent employment	6	6	5	5	6	5	6	4	6
369	28	Female	Third	Terres de l’Ebre (URV)	Morning	Yes	Yes	Temporary employment	6	6	5	6	5	6	6	4	6
370	25	Female	Fourth	Campus SJD (UB)	Morning	Yes	Yes	Permanent employment	6	6	6	5	6	6	5	5	6
371	31	Female	Second	Campus Catalunya (URV)	Morning and afternoon	Yes	Yes	Permanent employment	6	6	5	3	5	4	6	5	6
372	22	Female	Third	Campus SJD (UB)	Afternoon	Yes	Yes	Temporary employment	6	5	5	5	5	4	6	5	6
373	26	Female	Third	Campus SJD (UB)	Afternoon	Yes	Yes	Temporary employment	6	6	4	5	6	4	6	5	6
374	24	Female	Fourth	Campus SJD (UB)	Morning	Yes	Yes	Temporary employment	6	5	6	5	4	5	6	5	6
375	21	Female	Third	Campus SJD (UB)	Afternoon	Yes	Not	Temporary employment	6	5	4	4	5	5	6	5	6
376	25	Male	Fourth	Campus SJD (UB)	Afternoon	Yes	Yes	Temporary employment	6	6	5	5	6	5	6	5	6
377	27	Male	Fourth	Campus SJD (UB)	Afternoon	Yes	Yes	Permanent employment	6	6	5	6	6	6	6	5	6
378	26	Female	Fourth	Campus SJD (UB)	Morning	Yes	Yes	Permanent employment	6	6	4	4	6	3	4	6	6
379	21	Female	Fourth	Campus SJD (UB)	Morning	Yes	Yes	Permanent employment	6	6	5	5	6	4	4	6	6
380	32	Male	Fourth	Campus SJD (UB)	Afternoon	Yes	Yes	Permanent employment	6	6	6	6	6	6	5	6	6
381	24	Female	Third	Campus SJD (UB)	Afternoon	Yes	Yes	Temporary employment	6	5	4	6	6	4	6	6	6
382	23	Female	Fourth	Campus SJD (UB)	Morning	Yes	Yes	Permanent employment	6	6	5	6	6	4	6	6	6
383	29	Male	Fourth	Campus SJD (UB)	Morning	Yes	Yes	Temporary employment	5	6	6	5	5	5	6	6	6
384	22	Female	Fourth	Campus SJD (UB)	Afternoon	Yes	Not	Permanent employment	6	6	5	6	5	5	6	6	6
385	34	Male	Fourth	Campus SJD (UB)	Morning	Yes	Yes	Permanent employment	5	5	6	6	5	5	6	6	6
386	22	Female	Second	Campus SJD (UB)	Morning	Yes	Yes	Permanent employment	6	6	5	6	6	5	6	6	6
387	26	Female	Second	Campus SJD (UB)	Morning	Yes	Yes	Permanent employment	6	6	5	6	5	6	6	6	6
388	24	Female	Fourth	Campus SJD (UB)	Afternoon	Yes	Yes	Temporary employment	6	6	5	5	6	6	6	6	6
389	38	Female	Third	Campus SJD (UB)	Afternoon	Yes	Yes	Permanent employment	6	6	5	5	6	6	6	6	6
390	23	Female	Second	Campus SJD (UB)	Morning	Yes	Yes	Temporary employment	6	5	5	6	6	6	6	6	6
391	23	Male	Fourth	Campus SJD (UB)	Morning	Yes	Yes	Temporary employment	6	6	6	6	6	6	6	6	6
392	23	Female	Fourth	Campus SJD (UB)	Morning	Yes	Not	Temporary employment	6	6	6	6	6	6	6	6	6
393	30	Female	Fourth	Campus SJD (UB)	Morning	Yes	Yes	Permanent employment	6	6	6	6	6	6	6	6	6
394	36	Female	Fourth	Campus SJD (UB)	Afternoon	Yes	Yes	Permanent employment	6	6	6	6	6	6	6	6	6
395	22	Female	Fourth	Campus SJD (UB)	Afternoon	Yes	Not	Temporary employment	6	6	6	6	6	6	6	6	6
396	22	Female	Second	Campus SJD (UB)	Afternoon	Yes	Yes	Temporary employment	6	6	6	6	6	6	6	6	6
397	25	Female	Third	Campus SJD (UB)	Afternoon	Yes	Yes	Temporary employment	6	6	6	6	6	6	6	6	6
398	19	Female	Third	Campus Catalunya (URV)	Morning	Not			6	5	4	3	5	2	5	1	1
399	25	Female	Third	Baix Penedés (URV)	Morning	Not			6	6	5	2	6	3	6	2	1
400	19	Female	Third	Terres de l’Ebre (URV)	Morning	Not			5	5	4	5	6	4	5	3	1
401	20	Female	Third	Terres de l’Ebre (URV)	Morning	Not			6	6	5	4	5	4	6	3	1
402	21	Female	Third	Campus SJD (UB)	Morning	Not			6	5	6	3	6	4	6	3	1
403	19	Female	Second	Terres de l’Ebre (URV)	Morning and afternoon	Not			6	6	5	3	6	1	6	4	1
404	20	Male	Third	Terres de l’Ebre (URV)	Morning	Not			6	5	6	5	6	1	6	4	1
405	19	Female	Second	Campus SJD (UB)	Afternoon	Not			6	6	5	5	6	6	6	5	1
406	19	Female	Second	Baix Penedés (URV)	Morning	Not			5	5	4	3	5	5	5	6	1
407	19	Female	Second	Terres de l’Ebre (URV)	Morning and afternoon	Not			6	5	5	4	4	6	4	1	2
408	19	Female	Second	Terres de l’Ebre (URV)	Morning	Not			6	6	6	5	5	2	5	1	2
409	22	Female	Fourth	Campus SJD (UB)	Morning	Not			6	6	5	3	6	2	5	1	2
410	24	Female	Second	Campus SJD (UB)	Morning	Not			6	6	5	4	6	5	6	1	2
411	20	Female	Second	Baix Penedés (URV)	Morning	Not			5	6	6	3	5	2	4	2	2
412	19	Female	Second	Baix Penedés (URV)	Morning	Not			3	4	2	1	5	6	4	2	2
413	19	Female	Second	Campus SJD (UB)	Morning	Not			6	5	5	4	5	2	5	2	2
414	25	Female	Fourth	Baix Penedés (URV)	Morning	Not			6	6	4	4	4	4	5	2	2
415	20	Female	Third	Terres de l’Ebre (URV)	Morning	Not			6	6	4	3	4	5	5	2	2
416	28	Female	Second	Baix Penedés (URV)	Morning	Not			5	5	4	3	6	6	5	2	2
417	53	Male	Fourth	Campus SJD (UB)	Morning	Not			6	5	6	4	5	2	6	2	2
418	21	Female	Second	Campus SJD (UB)	Afternoon	Not			6	6	3	2	3	3	6	2	2
419	20	Female	Second	Terres de l’Ebre (URV)	Morning	Not			6	5	4	3	6	4	4	3	2
420	19	Female	Second	Campus SJD (UB)	Afternoon	Not			5	4	3	3	4	5	4	3	2
421	23	Female	Third	Campus SJD (UB)	Afternoon	Not			6	6	4	5	5	3	5	3	2
422	19	Female	Second	Terres de l’Ebre (URV)	Morning and afternoon	Not			6	4	4	2	6	3	5	3	2
423	19	Female	Second	Campus SJD (UB)	Morning	Not			6	6	3	5	6	4	5	3	2
424	24	Female	Fourth	Campus SJD (UB)	Afternoon	Not			6	5	4	5	5	5	5	3	2
425	20	Female	Third	Baix Penedés (URV)	Morning	Not			6	5	4	4	5	2	6	3	2
426	20	Female	Third	Baix Penedés (URV)	Morning	Not			5	5	2	4	5	1	4	4	2
427	20	Female	Third	Terres de l’Ebre (URV)	Morning	Not			6	4	3	4	4	2	4	4	2
428	20	Female	Second	Campus SJD (UB)	Morning	Not			6	5	3	5	5	5	5	4	2
429	21	Female	Third	Campus SJD (UB)	Afternoon	Not			6	5	4	5	6	5	5	4	2
430	20	Female	Third	Campus SJD (UB)	Afternoon	Not			6	6	5	4	6	4	6	4	2
431	19	Female	Second	Terres de l’Ebre (URV)	Morning and afternoon	Not			6	4	4	4	6	6	6	4	2
432	24	Female	Third	Terres de l’Ebre (URV)	Morning	Not			6	5	2	5	3	2	4	5	2
433	21	Male	Second	Campus SJD (UB)	Afternoon	Not			5	5	4	4	5	3	5	5	2
434	20	Female	Third	Terres de l’Ebre (URV)	Morning	Not			5	5	2	4	4	4	5	5	2
435	19	Female	Second	Campus SJD (UB)	Afternoon	Not			6	6	5	6	6	6	6	5	2
436	20	Female	Third	Campus Catalunya (URV)	Morning	Not			6	6	5	3	6	4	4	6	2
437	19	Female	Second	Baix Penedés (URV)	Morning	Not			6	6	4	3	4	3	6	1	3
438	33	Female	Second	Campus SJD (UB)	Morning	Not			6	6	4	4	6	4	6	1	3
439	19	Female	Second	Campus SJD (UB)	Morning	Not			5	5	4	2	3	5	4	2	3
440	21	Male	Third	Campus SJD (UB)	Morning	Not			5	5	4	3	5	2	5	2	3
441	23	Male	Third	Terres de l’Ebre (URV)	Morning	Not			6	6	6	3	4	3	5	2	3
442	20	Female	Third	Campus SJD (UB)	Afternoon	Not			6	5	3	5	5	4	5	2	3
443	20	Female	Third	Campus SJD (UB)	Afternoon	Not			5	6	5	6	5	4	5	2	3
444	20	Female	Third	Terres de l’Ebre (URV)	Morning	Not			6	6	3	3	3	5	5	2	3
445	19	Female	Second	Terres de l’Ebre (URV)	Morning	Not			6	5	5	4	5	2	6	2	3
446	20	Female	Third	Campus Catalunya (URV)	Morning	Not			6	5	5	4	5	3	6	2	3
447	26	Female	Second	Campus SJD (UB)	Afternoon	Not			6	6	5	4	5	4	6	2	3
448	21	Female	Third	Campus SJD (UB)	Afternoon	Not			5	6	5	3	5	5	6	2	3
449	21	Female	Fourth	Campus SJD (UB)	Afternoon	Not			6	6	5	5	5	5	6	2	3
450	18	Female	Second	Baix Penedés (URV)	Morning	Not			6	4	3	3	5	6	6	2	3
451	21	Female	Third	Campus Catalunya (URV)	Morning	Not			5	5	4	5	5	2	3	3	3
452	20	Female	Third	Terres de l’Ebre (URV)	Morning	Not			3	3	2	2	2	5	3	3	3
453	20	Male	Third	Terres de l’Ebre (URV)	Morning	Not			5	5	5	3	5	2	4	3	3
454	22	Female	Third	Terres de l’Ebre (URV)	Morning	Not			2	5	4	3	5	4	4	3	3
455	19	Male	Second	Campus SJD (UB)	Afternoon	Not			5	5	4	4	5	2	5	3	3
456	26	Female	Third	Campus SJD (UB)	Morning	Not			4	4	3	2	5	3	5	3	3
457	20	Female	Second	Campus Catalunya (URV)	Morning	Not			6	3	3	2	5	4	5	3	3
458	20	Female	Third	Campus Catalunya (URV)	Morning	Not			6	5	4	5	5	4	5	3	3
459	21	Female	Second	Terres de l’Ebre (URV)	Morning	Not			5	6	4	4	5	5	5	3	3
460	31	Male	Fourth	Baix Penedés (URV)	Morning	Not			5	5	4	5	6	5	5	3	3
461	19	Female	Second	Campus SJD (UB)	Afternoon	Not			6	4	5	5	5	6	5	3	3
462	20	Female	Second	Terres de l’Ebre (URV)	Morning and afternoon	Not			6	4	3	2	4	3	6	3	3
463	20	Female	Third	Terres de l’Ebre (URV)	Morning	Not			6	6	5	6	4	4	6	3	3
464	20	Female	Third	Campus SJD (UB)	Morning and afternoon	Not			6	6	5	6	6	4	6	3	3
465	21	Female	Second	Campus Catalunya (URV)	Morning	Not			6	4	4	4	5	5	6	3	3
466	19	Female	Second	Campus SJD (UB)	Afternoon	Not			6	5	4	5	5	5	6	3	3
467	19	Female	Second	Terres de l’Ebre (URV)	Morning	Not			6	5	4	5	6	5	6	3	3
468	20	Female	Third	Campus Catalunya (URV)	Morning	Not			6	6	5	5	5	6	6	3	3
469	22	Female	Third	Terres de l’Ebre (URV)	Morning	Not			6	6	5	6	6	1	3	4	3
470	19	Female	Second	Campus SJD (UB)	Morning	Not			5	5	3	3	3	5	3	4	3
471	21	Female	Third	Terres de l’Ebre (URV)	Morning	Not			3	4	2	4	3	6	4	4	3
472	20	Female	Third	Terres de l’Ebre (URV)	Morning	Not			6	6	4	3	5	5	5	4	3
473	20	Female	Second	Terres de l’Ebre (URV)	Morning	Not			6	5	4	4	5	5	5	4	3
474	27	Female	Third	Baix Penedés (URV)	Morning	Not			5	6	3	4	4	6	5	4	3
475	22	Female	Third	Terres de l’Ebre (URV)	Morning	Not			6	5	4	6	5	6	5	4	3
476	21	Female	Fourth	Baix Penedés (URV)	Morning	Not			6	6	5	5	6	2	6	4	3
477	24	Male	Third	Terres de l’Ebre (URV)	Morning	Not			5	6	5	2	5	5	6	4	3
478	19	Female	Second	Campus SJD (UB)	Afternoon	Not			6	5	6	4	6	5	6	4	3
479	19	Female	Second	Terres de l’Ebre (URV)	Morning	Not			6	6	5	5	6	5	6	4	3
480	19	Female	Second	Terres de l’Ebre (URV)	Morning	Not			6	5	3	5	5	6	6	4	3
481	22	Female	Third	Campus SJD (UB)	Morning	Not			5	4	4	4	6	6	6	4	3
482	21	Female	Third	Campus SJD (UB)	Afternoon	Not			6	5	4	5	5	5	3	5	3
483	19	Male	Second	Terres de l’Ebre (URV)	Morning	Not			5	5	4	5	5	2	4	5	3
484	20	Female	Third	Campus Catalunya (URV)	Morning	Not			4	3	2	2	3	4	4	5	3
485	22	Female	Third	Terres de l’Ebre (URV)	Morning	Not			3	4	3	5	4	5	4	5	3
486	20	Female	Third	Terres de l’Ebre (URV)	Morning	Not			5	4	5	3	5	3	5	5	3
487	19	Female	Second	Campus SJD (UB)	Morning	Not			5	5	4	3	5	5	5	5	3
488	19	Female	Second	Campus Catalunya (URV)	Morning	Not			6	6	4	5	6	4	6	5	3
489	20	Female	Third	Terres de l’Ebre (URV)	Morning	Not			6	6	4	3	4	6	6	5	3
490	19	Female	Second	Campus Catalunya (URV)	Morning	Not			5	6	5	5	4	6	6	5	3
491	20	Female	Third	Campus Catalunya (URV)	Morning	Not			5	5	5	4	6	6	6	5	3
492	19	Female	Third	Campus Catalunya (URV)	Morning	Not			5	5	5	5	6	6	6	5	3
493	19	Female	Second	Campus SJD (UB)	Afternoon	Not			6	5	3	2	6	3	5	6	3
494	20	Female	Third	Campus SJD (UB)	Afternoon	Not			6	5	4	4	4	6	5	6	3
495	24	Female	Second	Terres de l’Ebre (URV)	Morning and afternoon	Not			6	4	4	2	5	5	6	1	4
496	33	Female	Third	Campus SJD (UB)	Afternoon	Not			6	5	3	4	5	3	4	2	4
497	22	Female	Third	Campus SJD (UB)	Afternoon	Not			5	6	4	4	6	3	5	2	4
498	19	Female	Second	Terres de l’Ebre (URV)	Morning and afternoon	Not			6	5	4	5	5	6	5	2	4
499	19	Female	Second	Terres de l’Ebre (URV)	Morning	Not			5	6	4	4	5	5	6	2	4
500	21	Female	Fourth	Baix Penedés (URV)	Morning	Not			6	6	4	4	4	2	4	3	4
501	26	Male	Second	Campus Catalunya (URV)	Morning	Not			6	4	5	4	5	3	4	3	4
502	23	Female	Third	Baix Penedés (URV)	Morning	Not			5	5	3	3	3	4	4	3	4
503	19	Female	Third	Campus Catalunya (URV)	Morning	Not			5	4	4	5	5	5	4	3	4
504	22	Female	Third	Campus SJD (UB)	Afternoon	Not			5	5	2	3	4	4	5	3	4
505	19	Male	Second	Terres de l’Ebre (URV)	Morning and afternoon	Not			5	5	3	4	6	4	5	3	4
506	19	Female	Second	Terres de l’Ebre (URV)	Morning and afternoon	Not			6	6	4	5	6	4	5	3	4
507	29	Female	Second	Terres de l’Ebre (URV)	Morning	Not			5	6	3	4	4	5	5	3	4
508	20	Female	Third	Campus SJD (UB)	Afternoon	Not			6	5	4	3	5	5	5	3	4
509	20	Female	Third	Terres de l’Ebre (URV)	Morning	Not			6	5	6	4	4	6	5	3	4
510	19	Female	Second	Terres de l’Ebre (URV)	Morning	Not			6	6	5	5	6	6	5	3	4
511	22	Male	Third	Campus Catalunya (URV)	Morning	Not			6	6	5	4	5	1	6	3	4
512	19	Female	Second	Baix Penedés (URV)	Morning	Not			6	6	4	4	5	4	6	3	4
513	21	Female	Third	Campus SJD (UB)	Afternoon	Not			6	6	4	4	4	5	6	3	4
514	21	Female	Third	Campus SJD (UB)	Afternoon	Not			5	4	6	4	4	5	6	3	4
515	19	Female	Second	Campus Catalunya (URV)	Morning	Not			6	6	5	5	4	5	6	3	4
516	19	Female	Second	Campus SJD (UB)	Afternoon	Not			6	5	5	5	5	5	6	3	4
517	22	Female	Third	Campus SJD (UB)	Morning	Not			6	5	4	5	6	5	6	3	4
518	19	Male	Second	Campus SJD (UB)	Afternoon	Not			6	5	5	2	5	2	3	4	4
519	19	Female	Second	Campus Catalunya (URV)	Morning	Not			5	4	3	4	4	4	4	4	4
520	22	Female	Fourth	Campus SJD (UB)	Afternoon	Not			6	6	5	5	5	4	4	4	4
521	21	Female	Second	Baix Penedés (URV)	Morning	Not			6	5	4	6	5	4	4	4	4
522	20	Female	Second	Terres de l’Ebre (URV)	Morning and afternoon	Not			6	5	5	4	6	4	4	4	4
523	19	Female	Second	Terres de l’Ebre (URV)	Morning	Not			5	6	5	4	5	5	4	4	4
524	30	Female	Third	Campus SJD (UB)	Morning	Not			6	6	2	5	4	6	4	4	4
525	20	Female	Third	Terres de l’Ebre (URV)	Morning	Not			6	5	4	4	5	6	4	4	4
526	20	Male	Third	Terres de l’Ebre (URV)	Morning	Not			5	5	4	4	5	2	5	4	4
527	22	Female	Fourth	Campus SJD (UB)	Morning	Not			6	4	4	3	3	3	5	4	4
528	20	Female	Third	Campus Catalunya (URV)	Morning	Not			6	4	4	3	5	3	5	4	4
529	21	Female	Fourth	Baix Penedés (URV)	Morning	Not			6	6	6	4	5	3	5	4	4
530	20	Female	Third	Campus SJD (UB)	Afternoon	Not			5	4	4	3	6	4	5	4	4
531	19	Female	Second	Terres de l’Ebre (URV)	Morning	Not			5	5	4	3	3	5	5	4	4
532	20	Female	Third	Terres de l’Ebre (URV)	Morning	Not			6	4	4	4	4	5	5	4	4
533	24	Male	Third	Terres de l’Ebre (URV)	Morning	Not			5	4	4	4	5	5	5	4	4
534	19	Female	Second	Terres de l’Ebre (URV)	Morning and afternoon	Not			6	5	3	4	4	6	5	4	4
535	20	Female	Third	Baix Penedés (URV)	Morning	Not			6	5	4	5	5	6	5	4	4
536	20	Female	Third	Campus SJD (UB)	Afternoon	Not			6	5	5	3	4	3	6	4	4
537	22	Female	Fourth	Campus SJD (UB)	Afternoon	Not			6	5	5	6	5	3	6	4	4
538	20	Female	Third	Terres de l’Ebre (URV)	Morning	Not			6	5	3	3	5	4	6	4	4
539	21	Female	Third	Campus SJD (UB)	Morning	Not			5	5	4	3	6	4	6	4	4
540	21	Female	Third	Baix Penedés (URV)	Morning	Not			6	5	3	4	6	4	6	4	4
541	23	Female	Fourth	Campus SJD (UB)	Afternoon	Not			6	6	6	5	6	4	6	4	4
542	21	Female	Second	Baix Penedés (URV)	Morning	Not			6	5	5	1	4	5	6	4	4
543	20	Female	Third	Campus Catalunya (URV)	Morning	Not			6	5	3	4	4	5	6	4	4
544	19	Female	Second	Campus Catalunya (URV)	Morning	Not			6	6	3	4	4	5	6	4	4
545	21	Female	Fourth	Campus SJD (UB)	Afternoon	Not			6	5	3	5	6	5	6	4	4
546	19	Female	Second	Campus Catalunya (URV)	Morning	Not			6	6	3	6	6	5	6	4	4
547	19	Female	Second	Terres de l’Ebre (URV)	Morning and afternoon	Not			5	4	3	4	5	6	6	4	4
548	19	Female	Second	Terres de l’Ebre (URV)	Morning	Not			6	6	3	5	5	6	6	4	4
549	21	Female	Second	Campus SJD (UB)	Afternoon	Not			5	5	3	5	4	4	3	5	4
550	19	Female	Second	Campus Catalunya (URV)	Morning and afternoon	Not			5	5	4	5	5	4	4	5	4
551	23	Female	Second	Campus SJD (UB)	Morning	Not			5	6	5	6	5	4	4	5	4
552	21	Male	Third	Campus SJD (UB)	Morning	Not			5	6	4	4	5	5	4	5	4
553	22	Female	Fourth	Baix Penedés (URV)	Morning	Not			5	5	5	6	4	6	4	5	4
554	22	Female	Fourth	Campus SJD (UB)	Morning	Not			5	5	6	5	5	6	4	5	4
555	19	Female	Second	Campus SJD (UB)	Morning	Not			4	5	4	4	5	4	5	5	4
556	20	Female	Third	Terres de l’Ebre (URV)	Morning	Not			5	5	4	5	5	4	5	5	4
557	21	Female	Fourth	Campus SJD (UB)	Afternoon	Not			6	5	4	5	6	4	5	5	4
558	21	Female	Second	Campus Catalunya (URV)	Morning	Not			6	6	5	6	6	4	5	5	4
559	23	Female	Fourth	Campus SJD (UB)	Afternoon	Not			6	6	5	4	5	5	5	5	4
560	19	Female	Second	Campus SJD (UB)	Morning	Not			6	5	3	5	4	6	5	5	4
561	19	Female	Second	Campus SJD (UB)	Afternoon	Not			6	5	4	4	5	6	5	5	4
562	25	Female	Third	Terres de l’Ebre (URV)	Morning	Not			6	6	5	5	5	6	5	5	4
563	21	Female	Second	Campus SJD (UB)	Afternoon	Not			6	6	5	5	5	6	5	5	4
564	23	Female	Third	Terres de l’Ebre (URV)	Morning	Not			6	5	3	5	6	6	5	5	4
565	19	Male	Second	Campus SJD (UB)	Afternoon	Not			6	5	4	4	5	4	6	5	4
566	19	Female	Second	Campus SJD (UB)	Morning	Not			6	5	4	5	5	6	6	5	4
567	19	Female	Second	Campus Catalunya (URV)	Morning	Not			5	6	4	5	5	6	6	5	4
568	19	Female	Second	Terres de l’Ebre (URV)	Morning	Not			5	5	5	5	6	6	6	5	4
569	20	Female	Third	Campus Catalunya (URV)	Morning	Not			5	6	5	5	6	6	6	5	4
570	21	Female	Third	Campus SJD (UB)	Morning	Not			6	6	6	5	5	6	5	6	4
571	21	Female	Fourth	Baix Penedés (URV)	Morning	Not			6	6	4	6	6	6	5	6	4
572	19	Female	Second	Terres de l’Ebre (URV)	Morning	Not			6	6	6	4	5	3	6	6	4
573	21	Female	Third	Campus SJD (UB)	Afternoon	Not			5	5	4	4	4	4	6	6	4
574	22	Female	Fourth	Campus SJD (UB)	Afternoon	Not			6	6	5	6	6	4	6	6	4
575	19	Female	Second	Terres de l’Ebre (URV)	Morning and afternoon	Not			6	6	4	5	5	6	6	6	4
576	21	Female	Third	Terres de l’Ebre (URV)	Morning	Not			6	6	4	4	6	3	6	1	5
577	23	Female	Second	Campus Catalunya (URV)	Morning	Not			6	5	3	3	5	4	6	1	5
578	22	Female	Second	Terres de l’Ebre (URV)	Morning and afternoon	Not			6	5	3	3	6	6	3	2	5
579	22	Male	Third	Campus SJD (UB)	Afternoon	Not			5	5	3	3	6	2	4	2	5
580	21	Female	Third	Baix Penedés (URV)	Morning	Not			6	4	3	3	4	2	5	2	5
581	20	Female	Third	Campus Catalunya (URV)	Morning	Not			5	5	6	3	6	2	5	2	5
582	22	Female	Second	Campus SJD (UB)	Afternoon	Not			6	4	5	5	6	2	5	2	5
583	20	Female	Third	Campus SJD (UB)	Afternoon	Not			6	5	4	5	5	3	5	2	5
584	19	Female	Second	Campus Catalunya (URV)	Morning	Not			6	5	3	3	4	5	5	2	5
585	23	Male	Third	Campus Catalunya (URV)	Morning	Not			6	5	5	5	6	2	6	2	5
586	22	Female	Fourth	Baix Penedés (URV)	Morning	Not			6	6	5	5	6	2	6	2	5
587	19	Female	Second	Baix Penedés (URV)	Morning	Not			6	5	3	4	5	4	6	2	5
588	21	Female	Third	Campus SJD (UB)	Morning	Not			6	6	4	4	5	5	6	2	5
589	24	Female	Fourth	Campus SJD (UB)	Afternoon	Not			6	6	4	4	5	5	6	2	5
590	20	Female	Second	Terres de l’Ebre (URV)	Morning and afternoon	Not			6	5	5	4	5	5	6	2	5
591	20	Female	Second	Baix Penedés (URV)	Morning	Not			6	5	6	5	6	6	6	2	5
592	19	Female	Second	Campus SJD (UB)	Afternoon	Not			5	4	3	3	4	3	4	3	5
593	19	Female	Second	Campus SJD (UB)	Afternoon	Not			5	5	4	4	5	5	4	3	5
594	19	Male	Second	Terres de l’Ebre (URV)	Morning and afternoon	Not			6	6	4	4	5	3	5	3	5
595	19	Female	Second	Campus SJD (UB)	Afternoon	Not			6	5	5	4	5	3	5	3	5
596	19	Female	Third	Campus Catalunya (URV)	Morning	Not			6	6	4	3	6	4	5	3	5
597	20	Female	Third	Campus Catalunya (URV)	Morning	Not			6	5	4	4	5	5	5	3	5
598	26	Female	Third	Campus SJD (UB)	Afternoon	Not			6	6	5	4	5	5	5	3	5
599	19	Female	Second	Campus Catalunya (URV)	Morning	Not			6	5	4	5	5	5	5	3	5
600	19	Female	Second	Baix Penedés (URV)	Morning	Not			6	5	4	5	6	6	5	3	5
601	25	Female	Third	Campus SJD (UB)	Afternoon	Not			5	6	5	5	6	6	5	3	5
602	19	Female	Second	Campus SJD (UB)	Afternoon	Not			6	5	5	4	4	2	6	3	5
603	20	Female	Third	Baix Penedés (URV)	Morning	Not			6	5	4	5	5	5	6	3	5
604	20	Female	Second	Campus Catalunya (URV)	Morning	Not			6	6	5	5	5	5	6	3	5
605	20	Female	Third	Campus SJD (UB)	Morning	Not			6	5	6	5	5	5	6	3	5
606	21	Female	Third	Terres de l’Ebre (URV)	Morning	Not			6	5	5	4	6	5	6	3	5
607	23	Female	Third	Terres de l’Ebre (URV)	Morning	Not			6	6	5	5	5	2	4	4	5
608	19	Female	Second	Campus Catalunya (URV)	Morning	Not			6	5	5	5	6	3	4	4	5
609	20	Female	Third	Terres de l’Ebre (URV)	Morning	Not			4	4	5	2	5	4	4	4	5
610	21	Female	Fourth	Campus SJD (UB)	Morning	Not			6	5	5	6	5	1	5	4	5
611	21	Female	Third	Campus SJD (UB)	Morning	Not			5	6	4	5	6	3	5	4	5
612	20	Female	Third	Baix Penedés (URV)	Morning	Not			5	6	4	5	6	3	5	4	5
613	29	Female	Third	Campus SJD (UB)	Morning	Not			6	6	5	6	6	3	5	4	5
614	19	Female	Second	Campus Catalunya (URV)	Morning	Not			6	5	5	4	4	4	5	4	5
615	19	Female	Second	Terres de l’Ebre (URV)	Morning and afternoon	Not			6	5	4	5	4	4	5	4	5
616	28	Male	Second	Campus SJD (UB)	Afternoon	Not			5	4	3	4	5	4	5	4	5
617	20	Female	Second	Terres de l’Ebre (URV)	Morning and afternoon	Not			6	4	4	5	5	4	5	4	5
618	20	Female	Third	Terres de l’Ebre (URV)	Morning	Not			5	5	4	5	5	4	5	4	5
619	20	Female	Third	Terres de l’Ebre (URV)	Morning	Not			6	5	4	5	5	4	5	4	5
620	22	Female	Second	Campus SJD (UB)	Morning	Not			5	6	6	5	5	4	5	4	5
621	19	Male	Second	Campus SJD (UB)	Morning	Not			6	5	3	5	4	5	5	4	5
622	20	Male	Third	Campus Catalunya (URV)	Morning	Not			6	6	5	3	5	5	5	4	5
623	19	Female	Second	Terres de l’Ebre (URV)	Morning	Not			6	5	4	4	5	5	5	4	5
624	19	Female	Second	Campus SJD (UB)	Afternoon	Not			4	5	6	4	5	5	5	4	5
625	20	Female	Third	Terres de l’Ebre (URV)	Morning	Not			6	5	4	4	6	5	5	4	5
626	22	Female	Fourth	Baix Penedés (URV)	Morning	Not			6	5	4	4	6	5	5	4	5
627	22	Female	Third	Campus Catalunya (URV)	Morning	Not			6	5	3	3	4	6	5	4	5
628	20	Female	Third	Campus Catalunya (URV)	Morning	Not			6	6	5	4	4	6	5	4	5
629	23	Female	Third	Campus SJD (UB)	Afternoon	Not			6	6	5	5	5	2	6	4	5
630	20	Female	Second	Campus SJD (UB)	Morning	Not			5	6	4	4	5	3	6	4	5
631	20	Female	Third	Campus Catalunya (URV)	Morning	Not			5	6	4	4	5	3	6	4	5
632	20	Female	Third	Terres de l’Ebre (URV)	Morning	Not			6	5	2	3	4	4	6	4	5
633	19	Female	Third	Campus Catalunya (URV)	Morning	Not			5	4	4	5	4	4	6	4	5
634	20	Female	Third	Terres de l’Ebre (URV)	Morning	Not			6	6	4	5	4	4	6	4	5
635	19	Female	Second	Campus SJD (UB)	Afternoon	Not			5	4	4	4	5	4	6	4	5
636	23	Female	Third	Campus SJD (UB)	Morning	Not			6	5	4	4	6	4	6	4	5
637	20	Female	Second	Campus SJD (UB)	Afternoon	Not			5	5	5	6	6	4	6	4	5
638	19	Female	Second	Baix Penedés (URV)	Morning	Not			6	5	4	3	3	5	6	4	5
639	20	Female	Second	Campus Catalunya (URV)	Morning	Not			5	4	3	3	4	5	6	4	5
640	19	Female	Second	Campus Catalunya (URV)	Morning	Not			6	5	5	4	5	5	6	4	5
641	22	Female	Third	Terres de l’Ebre (URV)	Morning	Not			6	5	5	5	6	5	6	4	5
642	19	Female	Second	Terres de l’Ebre (URV)	Morning and afternoon	Not			6	4	4	3	6	6	6	4	5
643	19	Female	Second	Terres de l’Ebre (URV)	Morning and afternoon	Not			4	5	4	4	6	6	6	4	5
644	19	Female	Second	Terres de l’Ebre (URV)	Morning and afternoon	Not			6	6	5	4	6	6	6	4	5
645	20	Female	Third	Campus Catalunya (URV)	Morning	Not			5	5	4	5	6	6	6	4	5
646	21	Female	Fourth	Campus SJD (UB)	Afternoon	Not			5	6	4	5	6	6	6	4	5
647	20	Female	Second	Terres de l’Ebre (URV)	Morning	Not			5	6	4	6	6	6	6	4	5
648	19	Female	Second	Baix Penedés (URV)	Morning	Not			5	4	5	5	3	5	4	5	5
649	19	Female	Second	Campus Catalunya (URV)	Morning	Not			6	6	3	5	5	6	4	5	5
650	19	Male	Second	Campus Catalunya (URV)	Morning	Not			6	4	3	4	4	3	5	5	5
651	20	Female	Third	Terres de l’Ebre (URV)	Morning	Not			6	5	4	5	5	3	5	5	5
652	20	Female	Third	Baix Penedés (URV)	Morning	Not			6	6	4	5	5	3	5	5	5
653	23	Female	Fourth	Campus SJD (UB)	Morning	Not			5	5	4	4	4	4	5	5	5
654	20	Male	Second	Terres de l’Ebre (URV)	Morning and afternoon	Not			6	6	5	5	4	4	5	5	5
655	22	Female	Second	Campus SJD (UB)	Afternoon	Not			5	5	5	5	5	4	5	5	5
656	22	Male	Fourth	Campus SJD (UB)	Afternoon	Not			5	5	5	5	6	4	5	5	5
657	20	Female	Second	Campus Catalunya (URV)	Morning	Not			6	6	5	5	6	4	5	5	5
658	18	Female	Second	Campus SJD (UB)	Afternoon	Not			6	6	4	6	6	4	5	5	5
659	19	Female	Second	Baix Penedés (URV)	Morning	Not			5	4	5	5	4	5	5	5	5
660	20	Female	Third	Terres de l’Ebre (URV)	Morning	Not			6	4	4	4	5	5	5	5	5
661	20	Male	Second	Terres de l’Ebre (URV)	Morning	Not			6	5	4	4	5	5	5	5	5
662	21	Female	Third	Campus SJD (UB)	Afternoon	Not			5	4	5	4	5	5	5	5	5
663	19	Female	Second	Terres de l’Ebre (URV)	Morning and afternoon	Not			6	6	6	4	5	5	5	5	5
664	22	Male	Third	Terres de l’Ebre (URV)	Morning	Not			5	5	4	5	5	5	5	5	5
665	24	Female	Third	Campus SJD (UB)	Afternoon	Not			5	5	5	5	5	5	5	5	5
666	20	Female	Third	Terres de l’Ebre (URV)	Morning	Not			6	6	5	5	5	5	5	5	5
667	37	Female	Second	Campus SJD (UB)	Afternoon	Not			6	6	5	5	5	5	5	5	5
668	20	Female	Third	Terres de l’Ebre (URV)	Morning	Not			5	5	5	6	5	5	5	5	5
669	34	Female	Third	Campus SJD (UB)	Afternoon	Not			6	6	3	5	6	5	5	5	5
670	19	Female	Third	Terres de l’Ebre (URV)	Morning	Not			6	5	4	4	4	6	5	5	5
671	19	Female	Second	Campus SJD (UB)	Afternoon	Not			6	4	5	5	5	6	5	5	5
672	20	Female	Third	Terres de l’Ebre (URV)	Morning	Not			6	5	5	5	5	6	5	5	5
673	19	Female	Second	Terres de l’Ebre (URV)	Morning	Not			6	5	5	6	6	6	5	5	5
674	19	Female	Second	Terres de l’Ebre (URV)	Morning and afternoon	Not			6	5	5	6	6	6	5	5	5
675	20	Female	Third	Terres de l’Ebre (URV)	Morning	Not			6	5	3	4	4	3	6	5	5
676	18	Female	Second	Campus SJD (UB)	Morning	Not			5	5	5	2	4	4	6	5	5
677	20	Female	Second	Baix Penedés (URV)	Morning	Not			6	4	2	4	4	4	6	5	5
678	21	Female	Third	Campus SJD (UB)	Afternoon	Not			5	5	6	5	4	4	6	5	5
679	19	Female	Second	Baix Penedés (URV)	Morning	Not			6	5	4	1	5	4	6	5	5
680	19	Female	Second	Campus SJD (UB)	Morning	Not			6	5	4	4	5	4	6	5	5
681	20	Female	Second	Campus Catalunya (URV)	Morning	Not			6	5	5	4	5	4	6	5	5
682	19	Female	Second	Campus Catalunya (URV)	Morning	Not			5	5	6	4	5	4	6	5	5
683	22	Female	Fourth	Campus SJD (UB)	Morning	Not			6	5	4	6	6	4	6	5	5
684	21	Female	Fourth	Campus SJD (UB)	Morning	Not			6	6	6	6	6	4	6	5	5
685	19	Female	Second	Campus Catalunya (URV)	Morning	Not			6	5	4	4	5	5	6	5	5
686	19	Female	Second	Campus Catalunya (URV)	Morning	Not			6	5	5	5	5	5	6	5	5
687	19	Female	Third	Campus Catalunya (URV)	Morning	Not			6	5	5	5	5	5	6	5	5
688	20	Female	Second	Campus SJD (UB)	Morning	Not			5	5	5	4	6	5	6	5	5
689	20	Female	Second	Terres de l’Ebre (URV)	Morning	Not			6	5	5	4	6	5	6	5	5
690	19	Female	Second	Campus SJD (UB)	Afternoon	Not			6	6	5	5	5	6	6	5	5
691	19	Female	Second	Campus SJD (UB)	Morning	Not			6	6	4	6	5	6	6	5	5
692	21	Female	Third	Campus SJD (UB)	Afternoon	Not			6	5	5	6	5	6	6	5	5
693	19	Female	Second	Campus SJD (UB)	Morning	Not			6	5	4	5	6	6	6	5	5
694	23	Female	Fourth	Campus SJD (UB)	Morning	Not			6	6	5	6	6	6	6	5	5
695	19	Female	Second	Baix Penedés (URV)	Morning	Not			6	5	4	4	3	5	5	6	5
696	20	Male	Third	Campus Catalunya (URV)	Morning	Not			6	5	4	4	6	5	5	6	5
697	23	Female	Third	Terres de l’Ebre (URV)	Morning	Not			6	6	5	5	6	5	5	6	5
698	19	Female	Second	Campus Catalunya (URV)	Morning	Not			6	5	3	3	4	6	5	6	5
699	20	Male	Fourth	Campus SJD (UB)	Morning	Not			6	5	5	4	5	6	5	6	5
700	21	Male	Third	Campus SJD (UB)	Morning	Not			5	6	5	5	5	6	5	6	5
701	19	Female	Second	Campus SJD (UB)	Afternoon	Not			6	6	6	5	6	6	5	6	5
702	23	Female	Third	Terres de l’Ebre (URV)	Morning	Not			5	6	2	5	6	3	6	6	5
703	21	Female	Third	Terres de l’Ebre (URV)	Morning	Not			5	4	5	5	6	3	6	6	5
704	19	Female	Second	Campus SJD (UB)	Morning	Not			6	6	5	4	5	4	6	6	5
705	30	Female	Second	Campus SJD (UB)	Afternoon	Not			6	5	6	5	5	6	6	6	5
706	20	Female	Second	Campus SJD (UB)	Afternoon	Not			6	6	6	5	6	6	6	6	5
707	22	Female	Second	Terres de l’Ebre (URV)	Morning and afternoon	Not			5	5	4	4	5	5	6	1	6
708	24	Female	Third	Campus Catalunya (URV)	Morning	Not			6	6	4	3	6	5	6	1	6
709	27	Female	Third	Campus Catalunya (URV)	Morning	Not			5	6	6	6	6	5	6	1	6
710	19	Female	Second	Terres de l’Ebre (URV)	Morning	Not			6	6	4	2	5	6	3	2	6
711	20	Female	Third	Terres de l’Ebre (URV)	Morning	Not			6	6	5	4	6	4	4	2	6
712	21	Female	Second	Terres de l’Ebre (URV)	Morning and afternoon	Not			6	6	5	5	6	3	5	2	6
713	19	Female	Second	Terres de l’Ebre (URV)	Morning	Not			6	6	4	3	3	2	6	2	6
714	39	Female	Third	Baix Penedés (URV)	Morning	Not			6	6	4	2	6	4	6	2	6
715	19	Female	Second	Campus Catalunya (URV)	Morning	Not			6	6	5	4	6	4	5	3	6
716	20	Female	Second	Campus SJD (UB)	Afternoon	Not			6	6	4	5	6	4	5	3	6
717	19	Female	Second	Campus Catalunya (URV)	Morning	Not			6	5	6	2	5	5	5	3	6
718	20	Female	Third	Campus Catalunya (URV)	Morning	Not			6	6	4	5	5	4	6	3	6
719	19	Female	Second	Terres de l’Ebre (URV)	Morning	Not			6	6	6	5	6	4	6	3	6
720	23	Female	Third	Terres de l’Ebre (URV)	Morning	Not			6	6	5	5	6	6	4	4	6
721	19	Female	Second	Campus SJD (UB)	Morning	Not			5	5	5	6	6	4	5	4	6
722	21	Female	Third	Terres de l’Ebre (URV)	Morning	Not			3	5	5	5	6	5	5	4	6
723	24	Female	Third	Campus SJD (UB)	Afternoon	Not			5	5	5	5	6	5	5	4	6
724	27	Male	Third	Campus SJD (UB)	Morning	Not			6	6	5	5	5	2	6	4	6
725	20	Male	Third	Terres de l’Ebre (URV)	Morning	Not			6	5	5	5	5	4	6	4	6
726	19	Female	Second	Terres de l’Ebre (URV)	Morning and afternoon	Not			6	4	2	3	6	4	6	4	6
727	19	Female	Second	Campus Catalunya (URV)	Morning	Not			6	6	5	5	6	5	6	4	6
728	22	Female	Third	Campus SJD (UB)	Morning	Not			6	6	5	6	6	5	6	4	6
729	21	Female	Third	Terres de l’Ebre (URV)	Morning	Not			6	4	4	1	5	6	6	4	6
730	20	Female	Second	Terres de l’Ebre (URV)	Morning	Not			6	6	4	5	5	6	6	4	6
731	20	Female	Third	Campus SJD (UB)	Afternoon	Not			6	4	4	4	6	5	4	5	6
732	19	Female	Second	Campus SJD (UB)	Morning	Not			5	6	5	5	5	6	4	5	6
733	22	Female	Third	Campus SJD (UB)	Afternoon	Not			6	6	4	4	5	3	5	5	6
734	24	Female	Third	Campus SJD (UB)	Afternoon	Not			5	6	4	6	4	4	5	5	6
735	18	Female	Second	Campus Catalunya (URV)	Morning	Not			6	5	4	3	4	5	5	5	6
736	21	Female	Second	Campus SJD (UB)	Afternoon	Not			6	6	5	5	6	5	5	5	6
737	19	Female	Second	Terres de l’Ebre (URV)	Morning and afternoon	Not			6	6	4	5	5	6	5	5	6
738	19	Female	Second	Campus SJD (UB)	Afternoon	Not			6	6	4	5	6	6	5	5	6
739	24	Female	Second	Campus Catalunya (URV)	Morning and afternoon	Not			6	6	5	6	4	5	6	5	6
740	20	Female	Third	Campus Catalunya (URV)	Morning	Not			6	6	5	5	5	5	6	5	6
741	19	Female	Second	Campus SJD (UB)	Morning	Not			6	6	5	6	6	5	6	5	6
742	30	Female	Second	Terres de l’Ebre (URV)	Morning	Not			6	6	3	3	6	6	6	5	6
743	19	Female	Second	Campus SJD (UB)	Morning	Not			6	6	4	5	6	6	6	5	6
744	21	Female	Third	Campus SJD (UB)	Morning	Not			6	6	4	5	5	5	5	6	6
745	21	Female	Fourth	Campus SJD (UB)	Morning	Not			6	5	4	4	5	3	6	6	6
746	22	Male	Second	Campus Catalunya (URV)	Morning	Not			6	6	5	5	4	4	6	6	6
747	20	Female	Third	Terres de l’Ebre (URV)	Morning	Not			5	5	5	4	6	5	6	6	6
748	21	Female	Third	Campus SJD (UB)	Afternoon	Not			2	6	5	4	6	5	6	6	6
749	22	Female	Second	Campus SJD (UB)	Morning	Not			6	6	6	5	6	5	6	6	6
750	22	Male	Third	Campus SJD (UB)	Morning	Not			6	6	5	6	6	5	6	6	6
751	22	Female	Fourth	Campus SJD (UB)	Afternoon	Not			6	6	6	6	6	6	6	6	6
